# Supplementary material for: TESS 2.0—Adaptation of the German Version of the Toronto Extremity Salvage Score: Addition of an Item Regarding the Use of a Touchscreen and Keyboard in the Upper Extremity Questionnaire
Source: J Clin Med. 2026 Jan 16;15(2):741. doi: 10.3390/jcm15020741 (PMC12841948; doi:10.3390/jcm15020741)
Supplement: Supplementary file 1 [file jcm-15-00741-s001.zip]

Archive with 1 entries (1 files):
- jcm-4078491-supplementary.pdf
